# Supplementary material for: COI Metabarcoding as a Novel Approach for Assessing the Honey Bee Source of European Honey
Source: Foods. 2025 Jan 27;14(3):419. doi: 10.3390/foods14030419 (PMC11816727; doi:10.3390/foods14030419)
Supplement: Supplementary file 1 [file foods-14-00419-s001.zip]

Archive with 1 entries (1 files):
- foods-3380032-supplementary.pdf
